# Supplementary material for: PURA-Related Neurodevelopmental Disorders with Epilepsy Treated with Ketogenic Diet: A Case-Based Review
Source: Genes (Basel). 2024 Jun 27;15(7):848. doi: 10.3390/genes15070848 (PMC11276249; doi:10.3390/genes15070848)
Supplement: Supplementary file 1 [file genes-15-00848-s001.zip]

Archive with 1 entries (1 files):
- genes-3076132-supplementary.pdf
